# Supplementary material for: Environmental Persistence Influences Infection Dynamics for a Butterfly Pathogen
Source: PLoS One. 2017 Jan 18;12(1):e0169982. doi: 10.1371/journal.pone.0169982 (PMC5242512; doi:10.1371/journal.pone.0169982)
Supplement: S3 File — (CSV) [file pone.0169982.s003.csv]

monarch.ID	time.treatment.group	enviro.treatment.group	parasite.isolate	sex	infection.status	plant.ID	max.pupal.score	OE.score	spore.load	log.spore.load
1	0	Sun	E10	F	1	38	5		634375	5.80234606
2	16	Sun	E13	M	1	9	1	5	100000	5
4	11	Sun	E13	F	1	21	1	5	62500	4.795880017
5	11	Shade	E3	F	1	20	1	4
6	6	Shade	E10	F	1	27	3		921875	5.964672038
7	11	Sun	E3	F	1	18	3		756250	5.878665388
8	16	Sun	E13	M	0	10	0	0	0
9	11	Sun	E3	M	1	17	0	5	6250	3.795880017
10	0	Shade	E13	M	0	43	0	0	0
13	11	Shade	E3	F	1	19	2		153125	5.185046102
15	16	Sun	E3	M	1	5	0	5	15625	4.193820026
20	16	Shade	E3	M	1	8	3		431250	5.634729108
21	0	Shade	E13	F	1	43	1	5	334375	5.524233799
22	16	Shade	E13	F	0	12	0	0	0
23	11	Sun	E10	M	1	13	1	5	140625	5.148062535
24	16	Sun	E13	F	0	10	0	0	0
28	11	Sun	E13	F	1	22	3		168750	5.227243782
29	11	Shade	E13	F	1	23	2		40625	4.608793374
31	6	Sun	E10	M	0	26	0	0	0
32	16	Sun	E13	M	1	9	0	5	3125	3.494850022
33	11	Shade	E13	F	1	24	3		303125	5.481621756
34	6	Sun	E10	M	0	25	0	0	0
35	16	Sun	E13	F	1	10	1	5	62500	4.795880017
36	16	Sun	E3	F	0	6	0	0	0
38	6	Shade	E3	M	0	32	0	0	0
39	6	Sun	E10	F	0	25	0	0	0
40	0	Shade	E13	F	1	42	1	5	171875	5.235212711
41	16	Shade	E10	F	1	4	1	5	71875	4.856577858
43	11	Sun	E3	F	1	18	0	5	46875	4.670941281
44	16	Sun	E3	F	1	6	1	5	218750	5.339948062
46	16	Sun	E10	F	1	1	0	5	109375	5.038918066
48	0	Shade	E3	M	1	41	2		606250	5.782651752
49	16	Sun	E3	F	1	6	0	5	196875	5.294190571
50	11	Shade	E13	M	1	23	3		275000	5.439332694
51	0	Shade	E3	F	1	40	2		121875	5.085914629
52	0	Sun	E10	M	0	38	0	0	0
53	16	Shade	E3	M	1	7	2		87500	4.942008053
54	0	Sun	E10	M	1	39	1	5	43750	4.640978057
55	11	Shade	E10	F	0	15	0	0	0
57	11	Sun	E3	M	0	17	0	0	0
58	11	Sun	E13	M	1	21	2
60	11	Shade	E3	F	1	19	3		300000	5.477121255
61	16	Shade	E10	M	1	3	4		96875	4.986211716
67	11	Sun	E3	F	1	17	1	5	162500	5.210853365
70	6	Sun	E3	M	1	29	1	5	137500	5.138302698
71	0	Shade	E3	M	1	41	4		146875	5.16694788
73	16	Sun	E10	M	1	1	1	5	231250	5.364081741
74	11	Sun	E10	F	0	13	0	0	0
75	11	Sun	E13	F	1	22	2		300000	5.477121255
76	11	Shade	E10	M	1	15	2		496875	5.696247146
77	16	Shade	E13	F	1	12	0	5	87500	4.942008053
81	0	Shade	E10	M	1	39	5		359375	5.555547862
83	16	Sun	E10	M	1	1	1	5	31250	4.494850022
84	16	Sun	E13	M	0	9	0	0	0
85	11	Shade	E3	F	1	20	2		340625	5.53227652
86	6	Shade	E10	M	0	27	0	0	0
87	6	Shade	E3	M	1	32	4		443750	5.647138366
88	0	Sun	E3	F	1	41	4		296875	5.472573627
90	16	Shade	E10	M	1	4	2		165625	5.219125891
91	16	Shade	E13	M	1	12	1	5	228125	5.358172882
92	0	Shade	E10	M	1	38	2		978125	5.990394359
93	0	Sun	E10	M	1	39	1	5	290625	5.46333297
94	6	Shade	E3	M	1	31	2		328125	5.516039321
95	0	Shade	E10	M	1	39	3		321875	5.507687246
96	0	Sun	E3	F	1	40	3		359375	5.555547862
97	11	Shade	E10	M	1	16	3		475000	5.67669361
100	11	Shade	E3	M	0	20	0	0	0
101	0	Sun	E13	F	1	42	1	4	18750	4.273001272
102	6	Sun	E3	F	1	29	4		937500	5.971971276
103	16	Sun	E10	F	1	2	2		587500	5.769007871
104	0	Sun	E13	M	0	42	0	0	0
105	6	Shade	E10	M	0	28	0	0	0
108	6	Shade	E3	F	1	32	3		396875	5.598653743
109	11	Shade	E13	F	1	23	3		965625	5.984808501
110	6	Shade	E3	F	1	31	0	5	34375	4.536242707
111	0	Shade	E3	M	1	41	3		937500	5.971971276
113	6	Sun	E3	F	1	29	4		618750	5.791515212
114	11	Shade	E3	M	1	19	2		428125	5.631570589
115	6	Shade	E10	M	1	27	2		303125	5.481621756
116	11	Sun	E10	M	1	13	1	5	156250	5.193820026
117	16	Shade	E13	M	1	11	1	5	68750	4.837272703
118	6	Shade	E3	M	1	31	3		484375	5.68518172
119	11	Shade	E13	F	0	23	0	0	0
120	11	Shade	E10	F	1	16	3		603125	5.780407331
122	16	Shade	E3	M	1	8	2		459375	5.662167356
123	11	Sun	E10	M	1	14	0	5	21875	4.339948062
124	16	Shade	E3	M	1	7	4		534375	5.727846132
125	16	Shade	E13	F	1	11	0	4	9375	3.971971276
126	6	Sun	E3	M	1	30	0	5	428125	5.631570589
127	6	Sun	E10	M	1	25	4		365625	5.563035883
128	11	Sun	E10	M	0	14	0	0	0
129	11	Sun	E3	F	1	18	2		412500	5.615423953
130	11	Sun	E10	M	0	14	0	0	0
132	6	Shade	E10	F	1	28	3		353125	5.547928465
133	0	Sun	E13	F	1	42	0	5	71875	4.856577858
135	0	Shade	E13	M	1	43	3		250000	5.397940009
137	16	Sun	E10	M	1	2	1	5	96875	4.986211716
139	16	Sun	E3	F	1	5	4		425000	5.62838893
140	0	Shade	E13	F	0	42	0	0	0
142	16	Sun	E10	M	1	2	0	5	56250	4.750122527
143	11	Shade	E10	F	0	16	0	0	0
144	0	Shade	E13	M	1	43	3		500000	5.698970004
145	0	Shade	E10	F	0	38	0	0	0
147	16	Sun	E3	F	1	5	0	5	168750	5.227243782
149	11	Sun	E13	M	0	21	0	0	0
150	6	Sun	E3	M	1	30	2		109375	5.038918066
151	6	Sun	E10	F	0	26	0	0	0
153	6	Sun	E10	F	1	26	2		378125	5.577635392
155	11	Shade	E10	M	1	15	2		1012500	6.005395032
157	16	Shade	E10	M	1	3	4		1353125	6.131337918
158	11	Shade	E13	M	1	24	3		790625	5.897970543
160	16	Sun	E10	F	0	1	0	0	0
161	0	Sun	E3	F	1	41	1	5	393750	5.595220567
162	6	Shade	E3	M	1	31	1	5	96875	4.986211716
163	16	Sun	E10	M	0	2	0	0	0
164	6	Shade	E10	M	1	27	2		496875	5.696247146
165	11	Shade	E10	F	0	15	0	0	0
166	6	Shade	E10	F	0	28	0	0	0
167	6	Sun	E3	M	1	30	2		740625	5.869598368
169	16	Shade	E10	M	1	3	2		450000	5.653212514
170	16	Sun	E3	F	1	5	3		640625	5.806603883
171	16	Shade	E10	F	1	4	0	5	103125	5.013363962
172	0	Sun	E13	F	1	43	2		353125	5.547928465
173	16	Shade	E13	F	0	11	0	0	0
174	11	Sun	E13	F	1	22	1	5	315625	5.499171395
175	11	Sun	E3	F	1	18	3		803125	5.904783145
176	11	Sun	E10	M	0	14	0	0	0
177	16	Shade	E13	F	0	12	0	0	0
178	11	Shade	E13	M	1	23	0	5	134375	5.128318477
180	0	Sun	E10	M	1	39	3		1018750	6.008067622
182	11	Shade	E13	F	1	24	4		846875	5.927819313
183	11	Sun	E10	F	0	13	0	0	0
184	16	Shade	E3	M	1	7	2		496875	5.696247146
186	6	Shade	E3	M	1	32	3		381250	5.581209852
187	0	Sun	E13	F	1	42	3		618750	5.791515212
188	11	Sun	E13	F	1	21	3		784375	5.894523743
189	16	Sun	E10	F	1	1	2		606250	5.782651752
190	16	Sun	E13	F	0	10	0	0	0
191	16	Sun	E3	M	1	6	0	5	59375	4.773603623
192	11	Shade	E10	F	1	16	0	5	378125	5.577635392
193	11	Sun	E3	M	0	17	0	2	0
194	11	Shade	E3	F	1	19	4		443750	5.647138366
195	16	Shade	E3	F	1	8	3		259375	5.413928114
196	6	Sun	E10	F	1	25	3		550000	5.740362689
197	16	Sun	E13	F	0	10	0	0	0
198	11	Shade	E3	F	1	20	3		309375	5.490485216
199	6	Sun	E3	M	1	29	2		675000	5.829303773
200	6	Sun	E10	M	0	26	0	0	0
